# Supplementary material for: Active Media Perfusion in Bioprinted Highly Concentrated Collagen Bioink Enhances the Viability of Cell Culture and Substrate Remodeling
Source: Gels. 2024 May 5;10(5):316. doi: 10.3390/gels10050316 (PMC11120981; doi:10.3390/gels10050316)
Supplement: Supplementary file 1 [file gels-10-00316-s001.zip]

Archive with 1 entries (1 files):
- gels-2990637-supplementary.pdf
